# Supplementary material for: The Main Anthocyanin Monomer from Lycium ruthenicum Murray Fruit Mediates Obesity via Modulating the Gut Microbiota and Improving the Intestinal Barrier
Source: Foods. 2021 Dec 30;11(1):98. doi: 10.3390/foods11010098 (PMC8750395; doi:10.3390/foods11010098)
Supplement: Supplementary file 1 [file foods-11-00098-s001.zip]

Archive with 1 entries (1 files):
- foods-1492429-supplementary.pdf
